# Supplementary material for: Jagged1/Notch2 controls kidney fibrosis via Tfam-mediated metabolic reprogramming
Source: PLoS Biol. 2018 Sep 18;16(9):e2005233. doi: 10.1371/journal.pbio.2005233 (PMC6161902; doi:10.1371/journal.pbio.2005233)
Supplement: S1 Data — (XLSX) [file pbio.2005233.s001.xlsx]

## Sheet: Fig 1
Fig 1A
	Sham							FA
Jag1	1.13385	0.499034	0.821079	1.34353	0.835087	0.862723	1.5047	6.48527	5.33581	5.64774	8.56589	4.44012	4.83163
Jag2	1.19874	0.847165	1.14983	1.11285	0.818534	0.73302	1.13985	1.02636	0.633899	1.23952	1.34079	0.950942	0.408173
Dll1	1.20187	0.638333	0.948264	1.18454	0.85408	0.843602	1.32931	1.60957	1.23553	1.35625	1.71098	1.05137	0.817517
Dll4	1.09925	0.569371	0.851258	1.3333	1.10855	0.748374	1.2899	1.25627	1.1174	1.0653	2.00895	0.659046	0.851007
Notch1	0.928777	0.798677	1.04503	1.71513	0.607088	0.743436	1.16186	3.11897	2.40978	2.65294	4.5707	3.1012	0.689797
Notch2	1.27912	0.729159	0.78452	1.11892	1.14539	0.746144	1.19674	4.3392	2.96863	4.76237	6.72462	4.332	1.76193
Notch3	1.3482	0.861946	1.15122	0.924489	0.491679	0.825199	1.39727	3.42601	3.01834	3.10949	3.96636	2.2965	2.46332
Notch4	0.538484	0.605705	1.80712	1.53797	0.147387	0.787178	1.57615	1.68132	1.32202	2.4683	3.20897	1.61134	0.693662
Fig 1B
	Sham					UUO
Jag1	0.736098	1.31446	1.1527	0.906948	0.889803	1.97884	2.44129	2.95961	3.38406	2.92114
Jag2	1.40437	0.61196	0.739953	0.836347	1.40738	0.974536	0.94624	1.29294	1.06839	1.16834
Dll1	0.916283	0.763634	1.01417	1.23634	1.06957	0.857333	0.951056	1.39848	1.09594	1.10243
Dll4	1.02388	0.737255	1.04869	1.26818	0.921986	0.658452	0.873243	1.49407	1.35056	1.06491
Notch1	0.76999	1.0335	1.12852	0.873471	1.19452	2.24237	3.02535	3.11545	3.19682	2.91146
Notch2	0.972415	1.01316	1.6078	0.613145	0.793481	2.17492	3.08926	1.0747	2.99458	3.49424
Notch3	0.853338	0.940544	0.957314	1.26997	0.97883	0.979926	0.989814	1.0097	1.28349	1.30401
Notch4	1.03923	0.795316	1.04427	1.3678	0.753385	0.671234	0.696534	1.30615	1.61774	1.00589
Fig 1C
	CTL+G0				G2
Jag1	0.698434	0.939724	1.16385	1.19799	1.84296	2.08933	2.20607	1.69016	1.53606	2.63479	1.72255
Jag2	1.03566	1.06452	0.977973	0.921853	1.37322	1.0091	1.13683	1.0555	0.989965	1.16416	0.728476
Dll1	0.845584	0.925621	1.16343	1.06536	1.20337	0.891333	1.32063	1.29872	1.40295	1.72161	1.5875
Dll4	0.948962	0.7207	1.32369	1.00665	0.945675	0.715922	0.878948	0.967401	1.38143	1.3162	1.51331
Notch1	1.03967	1.02709	1.04327	0.889971	0.984594	0.612143	1.00707	1.35154	1.40503	2.13107	1.23679
Notch2	1.10474	0.923161	0.996718	0.975376	2.12252	1.73543	1.56747	2.21811	2.05999	2.02394	2.11871
Notch3	1.44377	1.1289	0.945654	0.481675	0.802908	0.607436	1.1795	0.744527	0.99644	1.23179	0.505932
Notch4	0.662914	1.52463	0.957245	0.85521	0.373739	0.274562	0.311476	0.506876	0.643301	0.526625	0.683258

## Sheet: Fig 2
Fig 2A&B
Sample ID	Fibrosis	JAG1	NOTCH2
sample1	5	7.47938	6.35691
sample2	0	8.2076	7.21236
sample3	5	7.37723	6.64763
sample4	NA	9.40511	9.01875
sample5	5	7.00875	7.12476
sample6	2	6.86914	6.66957
sample7	5	7.28124	6.70007
sample8	5	7.12479	6.89873
sample9	2	7.55876	6.97037
sample10	20	7.833	7.19059
sample11	2	7.50207	7.05673
sample12	5	8.16525	7.40785
sample13	2	7.33574	6.51451
sample14	2	6.54203	6.5512
sample15	0	7.82481	7.6246
sample16	NA	7.85241	7.31773
sample17	NA	7.68643	7.19588
sample18	2	8.22489	7.59679
sample19	10	7.9853	7.3423
sample20	0	7.21795	6.76724
sample21	5	7.99338	5.85265
sample22	80	8.11158	7.27223
sample23	5	7.33907	7.01485
sample24	30	8.15392	6.94222
sample25	60	8.23064	7.38006
sample26	85	8.31908	8.58682
sample27	30	7.10796	6.98886
sample28	10	7.88185	7.08659
sample29	25	8.18868	7.49528
sample30	50	8.69391	7.89317
sample31	70	8.78147	7.79273
sample32	40	6.98179	6.55598
sample33	80	6.97555	7.17039
sample34	10	7.72751	7.44319
sample35	5	7.96622	7.31503
sample36	10	7.99635	7.15843
sample37	30	8.10814	6.62129
sample38	5	7.87221	5.87944
sample39	0	7.19375	5.96592
sample40	5	7.93801	7.38431
sample41	2	7.91396	6.78828
sample42	5	8.39404	6.84444
sample43	5	7.0559	6.43802
sample44	2	7.18317	6.32579
sample45	25	7.41396	7.14066
sample46	NA	7.42855	7.18883
sample47	25	8.14456	7.72777
sample48	0	8.52369	7.13383
sample49	5	8.5084	7.26183
sample50	20	8.35572	7.51645
sample51	5	8.29815	7.42018
sample52	15	8.54608	7.69323
sample53	0	8.5382	7.11225
sample54	10	6.49691	5.91553
sample55	15	7.18369	6.13203
sample56	5	6.6369	5.45721
sample57	5	7.79785	7.06221
sample58	15	7.77996	7.00546
sample59	10	8.00518	7.08061
sample60	0	7.4046	6.11834
sample61	20	7.29449	6.89462
sample62	5	8.06084	7.106
sample63	0	7.48529	6.63722
sample64	5	7.86731	7.06315
sample65	5	7.66695	6.90881
sample66	5	8.56497	7.39312
sample67	10	8.27613	7.42676
sample68	2	7.18731	6.97805
sample69	5	6.98949	7.45536
sample70	2	7.55247	7.18032
sample71	5	7.45065	6.63623
sample72	0	8.06825	7.18486
sample73	5	6.81979	6.09263
sample74	2	7.37836	6.59595
sample75	10	7.8363	6.68089
sample76	20	7.46271	7.03774
sample77	5	8.51656	6.57736
sample78	60	8.63032	6.57937
sample79	10	7.58566	5.05817
sample80	0	5.19101	6.8109
sample81	40	7.4073	5.29773
sample82	50	7.43754	7.08836
sample83	80	6.94386	7.09083
sample84	85	8.23467	7.26333
sample85	80	8.54466	7.91665
sample86	5	6.20642	5.85872
sample87	80	7.97488	7.40758
sample88	95	7.60816	6.94364
sample89	100	8.41659	6.76293
sample90	20	7.83419	6.92251
sample91	20	7.78031	6.82202
sample92	95	8.02613	6.26151
sample93	15	7.44661	6.68197
sample94	10	6.66769	5.57035
sample95	40	7.74812	6.87377

## Sheet: Fig 3
Fig 3B
	CTL-Sham					Kspcre Jag1flox/flox-Sham			CTL-FA									Kspcre Jag1flox/flox-FA
Serum BUN	32.6741	22.7101	28.903	26.104	23.3134	32.8424	38.1534	22.1994	46.3924	43.0487	41.2302	44.6409	40.7274	41.8252	44.3895	42.9649	41.7916	30.3947	41.0626	29.2047	29.4142	43.1911	40.4341	37.1993	32.8165	29.8499	28.2158
Fig 3C
	CTL-Sham					Kspcre Jag1flox/flox-Sham			CTL-FA									Kspcre Jag1 flox/flox-FA
Serum Creatinine	0.180152	0.234731	0.198466	0.211783	0.234731	0.261781	0.219922	0.221227	0.33462	0.35994	0.501202	0.526886	0.517254	0.446624	0.337467	0.456255	0.379203	0.318203	0.337467	0.356729	0.29894	0.279678	0.234731	0.404887	0.16731	0.411308	0.392045
Fig 3D
	CTL-Sham					Kspcre Jag1flox/flox-Sham			CTL-FA									Kspcre Jag1flox/flox-FA
Notch1	0.966106	1.18345	0.636212	1.05263	1.1616	1.12141	0.900256	0.398053	6.52195	4.23927	10.8049	2.49102	4.62811	2.56802	7.76157	5.18126	4.49543	1.49351	1.23847	3.08387	1.69271	1.70176	3.34622	1.22597	1.55208	2.9867	1.70724
Notch2	0.993572	1.03787	0.871974	1.15496	0.941621	0.972562	0.904186	0.887057	5.16964	3.79962	6.00945	5.26806	4.77648	6.15854	6.48428	3.48552	2.48128	1.77727	1.56829	2.68751	3.76567	3.16112	3.46775	1.74593	1.69873	2.2132	3.28856
Notch3	1.02184	0.775758	0.823108	1.41412	0.965173	0.977338	0.84548	0.600686	4.86895	3.39018	7.34143	5.56247	4.35151	2.29463	2.21769	5.33806	11.023	1.12323	1.61532	2.32066	1.83207	1.47457	3.61764	1.81299	1.04732	3.52815	1.7582
Jag1	0.536835	1.28301	1.0279	1.08094	1.07131	0.58769	0.48602	0.470099	14.903	6.11902	10.9633	12.0032	9.40899	4.46428	14.2256	7.04714	5.12724	3.37338	1.05115	1.66657	2.69452	2.01248	3.70896	1.08317	1.46154	2.08158	1.85749
Hes1	1.27238	0.998982	0.581371	0.951009	1.19626	0.704591	0.757606	0.47373	3.61088	2.91875	3.14563	1.35976	4.84451	1.93636	3.05961	1.35505	2.16197	1.84977	1.22124	1.788	1.8782	1.2061	2.76322	1.35599	1.042	2.13369	2.01579
HeyL	0.962632	0.908813	1.05121	1.18104	0.896301	0.983358	1.24842	0.702637	9.17022	6.52491	3.19753	2.922	17.8885	7.38172	12.6491	4.01098	4.57876	1.73864	0.937544	2.14794	2.17793	1.8699	3.82367	1.40051	1.25698	1.53258	3.44608
Fig 3E
	CTL-Sham					Kspcre Jag1flox/flox-Sham			CTL-FA									Kspcre Jag1flox/flox-FA
Fn	1.04308	1.08876	0.745412	1.05862	1.06412	0.99451	1.52065	0.933911	13.3616	16.5319	13.4699	11.2118	9.29088	6.77981	1.84699	13.0452	4.09441	0.233529	0.363099	2.27057	3.09429	2.01173	3.06109	1.48104	1.76051	0.71762	1.98813
Vim	0.981481	1.43718	0.864028	0.673377	1.04394	1.20503	1.43147	0.813307	19.1798	15.8738	22.9598	15.1755	6.87181	10.1551	2.44703	7.23949	3.16448	1.01501	0.923476	4.41089	6.77592	6.19818	5.90727	3.40644	2.81625	2.5786	3.60492
Col1a1	0.888652	0.97078	1.50574	0.846391	0.788434	1.32039	2.59356	1.19731	19.9033	9.6003	10.2462	6.46884	9.22336	6.26023	1.73337	9.84539	3.84156	0.635237	0.43341	2.55309	3.44744	3.06716	3.02007	2.63967	3.12359	0.737919	2.50275
Col3a1	1.2337	0.88937	0.705409	1.09963	1.07189	1.23822	2.42014	0.945031	16.856	11.5484	14.6208	8.77901	10.4683	5.03608	2.03558	11.2145	5.64819	0.769004	0.503564	2.99633	4.54923	2.97362	2.68653	2.20679	3.72706	1.06183	1.9542
Col4a1	1.04189	1.01595	1.19642	0.951359	0.794386	0.914331	1.19649	1.02868	8.19573	3.6842	4.53314	4.16683	3.47964	3.85581	1.92559	4.23432	3.06727	0.652551	0.610989	1.5711	2.86186	1.99531	2.39414	1.38162	1.60846	0.723645	1.70962
Acta2	0.70359	1.1125	1.2886	1.23013	0.665177	0.797311	0.797583	0.649127	3.67771	2.78912	3.60952	1.78239	3.09472	5.73506	4.00502	5.63262	1.93162	1.95316	0.981329	1.40523	1.95858	1.87489	3.11193	1.5986	1.16135	1.62993	2.14326
Snai1	1.14314	1.1529	0.703957	1.3179	0.682096	0.917111	1.03088	0.601837	15.6771	7.20252	12.0858	4.73552	8.23727	4.72421	4.10178	12.2882	5.97906	2.07943	0.927061	3.7306	2.36721	5.78401	2.05773	3.24852	2.90529	3.71147	1.53001
Snai2	0.84774	1.35767	0.794594	1.28418	0.715819	0.638978	0.876546	0.640374	5.76817	3.6529	7.01432	2.04124	3.46517	2.30133	3.50827	3.35191	2.07326	0.520764	0.381413	1.3736	0.662065	1.99938	0.83739	0.926675	0.824546	1.47404	1.00866
Ccne1	0.980267	1.20764	0.812089	1.21792	0.782083	1.51919	1.78285	0.847586	5.95686	3.24633	6.03291	3.4622	3.44892	4.84426	1.1115	3.85526	2.75677	0.815934	0.753879	1.39575	2.97027	2.85074	1.72691	0.760886	2.08186	2.27331	1.1483
c-Myc	1.05571	0.979776	0.964516	1.06456	0.935442	1.32091	1.45993	0.676443	16.9683	3.24844	6.26652	6.69234	4.17267	5.56438	5.36061	9.07266	4.56728	1.54334	1.38884	3.46075	13.8541	9.28699	2.77037	1.83879	5.66652	5.986	4.7755

## Sheet: Fig 4
Fig 4B
	CTL-Sham					Kspcre Notch2 flox/flox -Sham						CTL-FA					Kspcre Notch2 flox/flox -FA
Notch1	0.969091	0.964302	0.594278	1.39254	1.07979	0.615474	0.982947	0.960687	1.54221	1.435	0.968667	3.28509	2.62125	3.16925	2.71862	3.10696	1.6798	2.5926	2.66278	1.32954	2.60271	1.38716	1.22598
Notch2	0.623428	0.671969	0.880166	1.61636	1.20808	0.380321	0.591211	0.400949	0.494006	0.529408	0.606501	2.68581	2.76065	2.13571	4.15879	5.64753	1.90887	2.22009	2.22503	1.29151	2.16135	1.24923	0.670802
Notch3	0.900153	1.07042	0.717294	1.26642	1.04571	0.710868	1.12689	1.10276	1.7246	1.15177	0.912586	4.05763	3.49828	3.76907	4.1686	4.62151	1.96201	2.28506	2.1668	1.05323	2.88289	1.17005	1.0678
Jag1	0.583183	1.06365	0.726332	1.60293	1.0239	1.53557	1.92565	3.57707	2.45685	2.14414	1.3489	2.88946	2.7557	3.36416	4.88681	4.45121	4.2556	6.0845	5.94098	2.87724	3.41904	1.59798	2.04675
Hes1	0.653988	0.998742	0.771181	1.68565	0.890438	0.58926	1.11087	0.602408	1.29908	1.46559	0.931969	2.13797	1.79984	2.74237	2.41774	3.57921	2.00788	3.235	2.9896	1.50293	2.08026	1.07086	0.828858
HeyL	0.601995	0.868178	0.680577	1.86511	0.984146	0.886582	1.8496	0.859888	1.5204	1.56714	1.03791	7.54222	8.26249	9.20902	10.3546	9.42172	5.03249	6.40538	5.61287	2.18114	6.95277	1.25522	1.08809
Fig 4C
	CTL-Sham					Kspcre Notch2 flox/flox -Sham						CTL-FA					Kspcre Notch2 flox/flox -FA
Fn	0.712207	0.728797	1.09391	1.19772	1.26736	0.795414	2.70994	0.575026	1.1119	1.20002	1.88105	4.71957	5.76439	4.71563	12.4995	13.03	3.46265	3.67525	3.79364	1.72799	5.92681	1.09446	0.371946
Vim	0.625834	0.698291	0.851826	1.47123	1.35282	0.820995	2.62692	0.631581	0.907189	0.993112	1.42755	4.38291	5.52437	5.69814	11.2263	15.4938	4.8252	4.75233	3.81506	1.93088	5.79818	2.07214	0.882968
Col1a1	0.916726	0.821855	0.675984	1.18628	1.39915	1.32332	3.41005	1.19957	2.60398	2.75479	3.27019	2.90004	3.98192	4.85835	12.5488	14.9992	2.957	3.60016	3.35419	1.29416	5.70971	1.16694	0.391356
Col3a1	0.800221	0.734676	0.656576	1.31292	1.49561	1.46519	3.80156	1.15103	3.35062	2.75038	3.55021	3.99101	5.61235	5.65268	13.4211	15.7367	1.80334	2.16422	2.22084	0.876735	5.58477	1.3947	0.434111
Col4a1	0.697647	1.00303	0.866783	1.44054	0.991998	0.663978	0.691045	0.79418	0.868915	1.10757	0.864348	3.54235	4.90271	4.659	10.9498	12.0139	6.32116	5.97151	6.96831	4.14062	6.48921	1.86689	1.01297
Acta2	0.709871	0.592111	1.06954	1.41581	1.21267	0.496168	1.19779	0.592622	0.781758	0.692351	0.742063	3.23465	3.14262	4.55584	7.44666	10.6653	1.3033	1.53912	1.61963	0.817142	2.58964	2.17121	1.42346
Snai1	0.883521	1.04802	0.530813	1.48419	1.05346	0.868801	1.43845	0.949182	1.35455	1.76962	0.541178	5.3557	10.8115	6.7948	13.2143	9.37495	0.963246	2.93545	4.6482	6.14289	2.1732	3.66707	1.20955
Snai2	0.869444	1.06397	0.44505	1.48918	1.13236	1.17531	1.5675	1.1601	1.49366	2.23809	0.66527	5.53538	13.6825	5.68817	10.2323	9.23233	0.738452	2.79589	3.29758	6.19034	1.65173	5.34313	1.44595
Ccne1	0.6884	0.853411	0.679736	1.51126	1.26719	1.58659	2.4537	1.18553	2.05855	3.63182	2.12606	7.06913	7.86841	9.68581	17.2546	12.2821	1.32429	9.30075	11.8027	16.051	8.14222	9.6681	1.82848
c-Myc	0.74185	1.64594	1.01083	0.945025	0.656353	1.06253	2.3578	1.05006	1.58867	2.1025	3.03003	9.12915	7.85063	10.8916	16.8278	15.4313	1.3999	13.2803	16.1526	19.5354	9.80044	7.40596	1.79085

## Sheet: Fig 5
Fig 5A
	CTL			TGFB1
Jag1	20679.5	17661.7	22157.7	43906.7	46306.1	39478.8
Jag2	235.028	205.269	229.557	220.423	158.508	226.479
Dll1	711.798	224.363	1198.07	752.27	272.468	803.485
Dll4	168.836	181.4	194.577	261.879	199.948	261.25
Notch1	1019.73	1104.63	794.704	895.848	826.729	815.702
Notch2	4993.14	5628.18	4057.69	5418.57	5224.55	4879.18
Notch3	1275.86	1286.03	1297.54	1228.51	1289.82	1203.82
Notch4	41.2497	27.6874	41.5388	178.967	113.96	206.745
Fig 5C
	L cells												Jag1 cells
Fn	0.622676	1.23658	1.14075	1.28957	1.05422	0.65621	1.24502	0.700708	1.05427	1.31591	0.888047	0.796043	0.957835	0.995177	1.03752	0.862256	1.00891	0.936186	0.808016	0.886401	1.56024	0.963729	1.1673	0.79478
Vim	0.695659	1.1815	1.12284	1.06812	1.19164	0.740236	1.20948	0.789996	1.00052	1.70167	0.656464	0.641868	1.30927	1.27675	1.64033	1.10982	1.83072	1.22443	0.920264	1.26036	1.22567	0.982983	1.05391	0.824229
col1a1	1.036	1.00699	0.957496	1.61	1.01533	0.374217	1.21833	0.711601	1.07007	0.555882	1.37814	1.06598	1.51043	0.875	1.4181	0.870515	0.718406	0.770496	0.487654	0.658724	0.922866	0.820707	0.858797	0.898386
col4a1	1.048	1.00333	0.94898	1.649	0.997259	0.35415	1.17775	0.588062	1.23419	1.18082	0.994915	0.824265	1.78782	1.046	1.66807	1.24039	1.19906	1.10123	0.878897	1.10734	2.52746	1.51767	1.14483	1.14444
Acta2	0.926398	1.17732	0.896285	1.18814	1.03924	0.77262	1.32688	0.6785	0.994616	1.70431	0.669852	0.625835	6.10708	5.32443	7.38117	7.35683	9.75996	8.45489	1.52431	2.59591	3.94252	1.27961	1.26938	1.04238
Snai1	0.979334	1.15822	0.862446	1.18049	0.976887	0.842628	1.12544	0.818911	1.05564	0.708783	1.23039	1.06083	4.07655	2.78741	5.39739	3.8692	7.4155	5.57089	1.30062	2.05874	3.44127	3.24229	3.26326	2.88029
Fig 5D
	L cells												Jag1 cells
Ccna2	0.706642	1.29024	1.00312	1.33281	0.948715	0.718477	1.09459	0.686294	1.21911	1.17143	1.16262	0.665951	0.782307	1.28368	1.59138	1.79523	1.93915	1.33434	0.724534	0.569992	1.26538	0.555884	0.879269	1.12675
Ccnb1	0.563263	1.28489	1.15185	1.3739	0.880035	0.746067	1.34764	0.630749	1.02161	0.91245	1.43384	0.653714	1.00517	1.4535	1.80848	1.61224	1.75721	1.22805	0.656686	0.628056	1.31145	0.460408	0.669534	1.23137
Ccnd1	0.661011	1.29573	1.04326	1.21826	1.00016	0.781582	1.22385	0.704066	1.07208	1.41697	0.622366	0.960665	0.970161	1.61653	2.31662	2.34543	2.07469	1.25111	0.742162	0.656872	1.0883	0.837071	0.998177	2.2918
Ccne1	1.30851	0.636993	1.05449	0.898849	1.09285	1.0083	1.21478	0.814065	0.971151	1.56026	0.707005	0.732735	2.88377	4.55152	9.07023	1.66708	2.85542	2.10541	0.943374	1.21084	2.51702	1.50748	1.343	1.11555
c-Myc	1.217	1.01964	0.763385	1.1	1.34672	0.553613	1.05273	0.76337	1.1839	1.14793	1.08524	0.766827	0.910919	1.098	0.92764	1.1387	1.74664	1.5591	2.05313	2.09111	3.4571	2.12528	2.55747	3.28621
Fig 5E
	L cells												Jag1 cells
Brdu	0.2818	0.3643	0.3885	0.3928	0.3185	0.2999	0.3315	0.31	0.3844	0.3586	0.3535	0.3751	0.5951	0.593	0.5948	0.6042	0.5846	0.5377	0.5468	0.4636	0.5092	0.4907	0.6236	0.5464

## Sheet: Fig 6
Fig 6C				Fig 6D				Fig 6E
Sample ID	Fibrosis	TFAM		Sham	UUO			CTL	G1+G2
sample1	5	7.68381		6646	4096			1717.11	1409.75
sample2	0	8.1349		5524	5287			1847.64	1366.27
sample3	5	7.29395		6665	4652			1879.28	1507.07
sample4	NA	7.77941		6266				2004.72	1497.77
sample5	5	8.59193						2003.61
sample6	2	8.07051						2261.88
sample7	5	8.23206
sample8	5	7.90259
sample9	2	7.92181
sample10	20	8.31165
sample11	2	8.36387
sample12	5	7.80074
sample13	2	7.29726
sample14	2	7.82788
sample15	0	7.91088
sample16	NA	8.21052		Fig 6G
sample17	NA	7.99156			WT Tfam f/f				Kspcre Tfam f/f
sample18	2	7.72843		Fn	0.823312	0.500269	1.48797	1.18845	2.73524	2.18074	1.85677
sample19	10	7.84548		Vim	1.37612	0.599043	1.32416	0.700682	1.94943	2.80269	1.69102
sample20	0	7.70391		Col1a1	1.0051	0.479933	1.2321	1.28287	2.8029	2.79375	1.42156
sample21	5	7.51001		Col3a1	0.965174	0.407691	1.33702	1.29011	1.77972	2.60384	1.76262
sample22	80	7.07508		Col4a1	1.23435	0.559243	1.17629	1.03012	1.09619	1.83685	1.40969
sample23	5	6.32106		Acta2	1.26686	0.496777	1.40654	0.829824	3.05612	2.86994	1.45019
sample24	30	7.37173
sample25	60	7.47587
sample26	85	7.65228
sample27	30	7.02612
sample28	10	6.92001
sample29	25	7.45774
sample30	50	7.4071
sample31	70	7.33593
sample32	40	7.47235
sample33	80	8.93117
sample34	10	7.71497
sample35	5	7.567
sample36	10	7.3673
sample37	30	7.9317
sample38	5	6.47688
sample39	0	7.27107
sample40	5	7.49435
sample41	2	7.6324
sample42	5	7.9676
sample43	5	6.95155
sample44	2	7.50674
sample45	25	8.04772
sample46	NA	8.1018
sample47	25	8.27745
sample48	0	7.91832
sample49	5	7.96804
sample50	20	7.55634
sample51	5	7.63375
sample52	15	7.94691
sample53	0	7.54969
sample54	10	7.8978
sample55	15	7.79907
sample56	5	8.25832
sample57	5	7.24755
sample58	15	6.40097
sample59	10	7.02888
sample60	0	7.12377
sample61	20	7.62808
sample62	5	8.21179
sample63	0	7.91497
sample64	5	7.85198
sample65	5	8.08946
sample66	5	7.81564
sample67	10	8.06484
sample68	2	6.82059
sample69	5	7.88398
sample70	2	8.13717
sample71	5	7.68439
sample72	0	8.46662
sample73	5	6.73517
sample74	2	7.90054
sample75	10	7.0762
sample76	20	8.13666
sample77	5	7.38169
sample78	60	6.61046
sample79	10	7.08059
sample80	0	8.21357
sample81	40	7.14728
sample82	50	7.3285
sample83	80	7.10155
sample84	85	7.31063
sample85	80	7.66213
sample86	5	7.97962
sample87	80	7.99803
sample88	95	7.62221
sample89	100	7.23796
sample90	20	8.06376
sample91	20	7.20796
sample92	95	7.05688
sample93	15	7.485
sample94	10	7.62692
sample95	40	6.80348

## Sheet: Fig 7
Fig 7A					Fig 7B
CTL	TGFB1				min	CTL			TGFB1			TGFB1+Tfam
1.04914	0.518278				0	79	89	74	65	66	57	52	87	70
0.878189	0.469942				11	72	86	101	72	80	63	87	82	85
0.978584	0.811362				22	78	109	121	72	78	80	89	85	87
1.38494	0.663136				33	136	124	130	100	82	80	120	116	118
0.575534	0.839447				44	118	130	134	79	92	94	123	116	120
0.94544	0.677416				55	124	149	149	88	89	95	130	124	127
1.29791	0.522583				66	94	111	125	91	88	88	117	127	122
0.890262	0.571887				77	82	120	140	88	77	76	117	114	116
					88	92	124	134	86	77	66	120	117	119
Fig 7C					99	38	27	34	30	35	29	34	37	42
CTL	TGFB1	TGFB1+Tfam			110	34	29	32	29	34	26	33	29	40
136.397	125.704	138.792			121	35	25	29	29	33	26	32	27	35
124.156	112.211	131.196
115.363	95.093	168.379
134.112	123.729	163.14
196.327	120.184	168.844
168.163	112.601	134.631
143.311
136.721
Fig 7D
	CTL								TGFB1								TGFB1+Tfam
Acta2	1.09774	1.05391	0.940115	1.30269	0.902261	0.946088	1.05988	0.697314	2.26579	2.63334	4.30989	2.88568	1.71419	2.54925	5.45824	3.1594	1.08876	1.38242	0.649005	0.870296	1.63262	1.50344	1.36823
Vim	0.966034	1.05675	0.970007	1.37943	1.03397	0.943247	1.02999	0.620565	1.28792	1.84744	3.13512	1.16913	1.33826	1.69142	3.64818	2.05464	1.02421	1.38472	0.771254	1.00128	1.61078	1.3128	1.28616
Snai1	0.964386	1.03561	0.963071	1.03693	1.06417	0.935828	1.13278	0.867217	4.88105	4.67246	4.73557	4.33756	6.32009	8.24178	4.42398	6.91281	3.35888	2.82994	4.2182	3.17901	6.37482	3.58385	3.46713
Ccna2	0.784452	1.21555	1.11474	0.885262	1.1157	0.884304	1.44322	0.556777	1.70816	1.57964	2.34333	1.93851	2.33712	2.82436	1.32177	2.07085	1.27876	1.21354	2.01882	1.19071	2.68961	1.07314	1.10195
Ccnb1	0.794572	1.20543	1.0525	0.947497	1.08434	0.915662	1.23902	0.760982	2.09462	1.86939	2.09784	2.1566	1.8587	2.25392	1.50083	2.17062	2.0308	1.28723	1.65665	1.29975	1.87921	1.27427	1.18789
Ccnd1	0.971171	1.02883	1.04392	0.956075	1.02578	0.974223	1.44856	0.551439	0.923014	1.02352	1.24773	1.15401	1.61076	1.67847	0.912428	1.40112	0.988801	0.923909	1.27942	0.992478	2.22247	0.81225	0.995632
Ccne1	0.78865	1.21135	1.10005	0.899953	1.11735	0.88265	1.50633	0.493671	1.63645	1.61455	1.68854	1.31182	2.79749	3.16644	3.02103	1.45101	1.02451	0.944755	1.53372	1.49442	1.03214	0.861748	0.908508
c-Myc	0.815334	1.18467	1.10483	0.895169	1.14781	0.852186	1.21744	0.78256	5.91706	3.65061	3.43073	2.7524	4.25594	5.58737	2.4126	2.3119	2.20993	2.12721	2.73307	3.46868	3.85549	1.76046	1.84382
Fig 7E						Fig 7F						Fig 7G
CTL-Sham	Kspcre Jag1flox/flox-Sham	CTL-FA	Kspcre Jag1 flox/flox-FA			WT-con	Kspcre Notch2 flox/flox -Control	CTL-FA	Kspcre Notch2 flox/flox -FA			CTL-Sham	PEPCKcreRbpjflox/flox-Sham	CTL-FA	PEPCKcreRbpjflox/flox-FA
1.19297	0.948414	0.514576	0.931414			0.72607	1.02818	0.75091	0.926046			1.32665	1.32665	0.256657	0.510852
0.754953	0.962859	0.312343	0.666457			1.08476	1.01646	0.724811	0.95982			0.980177	0.980177	0.296027	0.807701
1.02495	0.991286	0.649388	0.798882			0.955689	1.18131	0.586429	0.88627			0.693175	0.693175	0.247631	0.755694
0.765502		0.662749	1.00831			1.15633	1.3933	0.743486	0.813083					0.363153	0.596752
1.26162		0.567341	0.855405			1.07716	1.3003	0.735602	0.894854					0.359394	0.640255
		0.711535	0.922791				0.898104		1.13717						0.684625
		0.954312	0.809736						0.967553
		0.422861	0.980986
		0.496692	0.955526
			1.00795

## Sheet: S1 Fig
S1A Fig
	Normal			FA
Jag1	522.171	154.524	159.096	308.839	299.341	308.12
Jag2	21.7571	23.2414	5.02408	15.7037	2.94434	2.72673
Dll1	20.3066	11.9348	20.3066	3.4897	39.2579	109.069
Dll4	55.118	48.3673	25.1204	13.9588	82.4415	14.997
Notch1	97.1818	259.425	113.879	140.461	142.31	95.4355
Notch2	570.036	498.12	398.577	710.155	1256.25	1042.29
Notch3	72.5237	130.026	105.506	72.4114	196.289	131.565
Notch4	N/A	N/A	N/A	N/A	N/A	N/A
S1B Fig
	Sham				UUO
Jag1	4374	3115	2939	2412	5990	6854	7000
Jag2	1444	1484	1468	1486	1110	322	1039
Dll1	1572	1440	1639	1522	1638	1003	1704
Dll4	1134	1014	794	1006	1604	1292	1748
Notch1	1216	1398	1502	1156	2415	449	1780
Notch2	6201	6687	7009	6216	11328	7900	9058
Notch3	1572	1667	1438	1248	2635	1495	2330
Notch4	1781	2130	1843	1875	1871	2296	2295
S1C Fig
	CTL						G1+G2
Jag1	875.303	611.19	602.804	490.898	684.183	438.954	872.194	1039.01	1019.34	1010.74
Jag2	270.453	193.634	194.562	279.625	269.204	200.995	127.418	173.167	235.385	421.202
Dll1	245.294	268.275	271.037	283.354	264.948	276.079	300.048	310.589	279.27	375.566
Dll4	449.707	332.098	278.909	239.857	318.15	224.098	194.826	308.206	412.921	369.581
Notch1	584.933	377.532	339.64	415.089	403.274	348.853	309.913	505.204	464.785	715.969
Notch2	1269.45	1207.24	1032.41	1258.94	1264.09	1193.26	1473.93	1381.37	1275.66	1749.15
Notch3	810.31	450.009	501.587	541.852	580.97	429.713	460.348	494.083	703.162	785.546
Notch4	1250.58	875.138	683.778	904.744	874.647	812.066	374.854	492.495	605.417	819.212
S1F Fig
Sham			FA
1.29275	0.7214	0.98585	3.49271	4.16381	2.72897
S1G Fig
Sham			FA
0.923053	0.920416	1.15653	5.78779	4.76204	6.69381
S1H Fig
Sham				FA
1.02458	0.925304	0.903018	1.1471	2.81329	2.69397	2.9623	2.70487
S1I Fig
Sham				FA
1.14945	1.09265	0.993523	0.764376	1.54409	1.968	2.45954	2.47315

## Sheet: S2 Fig
S2C Fig
CTL-Sham			Kspcre Jag1flox/flox-Sham			CTL-FA			Kspcre Jag1 flox/flox-FA
1.734	1.031	0.717	1.217	1.309	1.711	11.185	14.969	10.424	3.229	5.087	4.602
S2D Fig
CTL-Sham			Kspcre Jag1flox/flox-Sham			CTL-FA			Kspcre Jag1 flox/flox-FA
N/A	N/A	N/A	N/A	N/A	N/A	10.742	13.912	10.241	2.377	2.448	2.253

## Sheet: S3 Fig
S3C Fig
CTL-Sham			Kspcre Notch2 flox/flox -Sham			CTL-FA			Kspcre Notch2 flox/flox -FA
0.838	1.263	1.254	1.125	0.676	1.375	13.173	11.055	15.969	5.983	5.892	5.018
S3D Fig
CTL-Sham			Kspcre Notch2 flox/flox -Sham			CTL-FA			Kspcre Notch2 flox/flox -FA
N/A	N/A	N/A	N/A	N/A	N/A	8.494	6.813	9.2	2.958	2.943	2.511

[truncated: 6 more sheets: S4 Fig, S5 Fig, S6 Fig, S7 Fig, S9 Fig, S10 Fig]
